# Supplementary material for: The Increase in the Plasticity of Microcrystalline Cellulose Spheres’ When Loaded with a Plasticizer
Source: Pharmaceutics. 2024 Jul 16;16(7):945. doi: 10.3390/pharmaceutics16070945 (PMC11279479; doi:10.3390/pharmaceutics16070945)
Supplement: Supplementary file 1 [file pharmaceutics-16-00945-s001.zip]

Archive with 1 entries (1 files):
- pharmaceutics-3069456-supplementary.pdf
